# Supplementary material for: Study of the Interface between Wild Bird Populations and Poultry and Their Potential Role in the Spread of Avian Influenza
Source: Microorganisms. 2023 Oct 21;11(10):2601. doi: 10.3390/microorganisms11102601 (PMC10609042; doi:10.3390/microorganisms11102601)
Supplement: Supplementary file 1 [file microorganisms-11-02601-s001.zip]

Archive with 2 entries (2 files):
- SM Figures.pdf
- SM Tables.pdf
